# Supplementary material for: Zebrafish as a Model to Evaluate a CRISPR/Cas9-Based Exon Excision Approach as a Future Treatment Option for EYS-Associated Retinitis Pigmentosa
Source: Int J Mol Sci. 2021 Aug 25;22(17):9154. doi: 10.3390/ijms22179154 (PMC8431288; doi:10.3390/ijms22179154)
Supplement: Supplementary file 1 [file ijms-22-09154-s001.zip]

Archive with 1 entries (1 files):
- ijms-1341551-supplementary.pdf
